# Supplementary material for: Identification and Quantification of Selected Benzoxazinoids and Phenolics in Germinated Spelt (Triticum spelta)
Source: Foods. 2023 Apr 24;12(9):1769. doi: 10.3390/foods12091769 (PMC10178788; doi:10.3390/foods12091769)
Supplement: Supplementary file 1 [file foods-12-01769-s001.zip]

Archive with 1 entries (1 files):
- foods-2348595-supplementary.pdf
